# Supplementary material for: Differential Localization and Functional Roles of mGluR6 Paralogs in Zebrafish Retina
Source: Invest Ophthalmol Vis Sci. 2024 Oct 30;65(12):44. doi: 10.1167/iovs.65.12.44 (PMC11536201; doi:10.1167/iovs.65.12.44)
Supplement: Supplement 9 [file iovs-65-12-44_s009.xlsx]

## Sheet: 6a (5dpf) White light
Within each row, compare columns (simple effects within rows)
Number of families	5
Number of comparisons per family	3
Alpha	0.05
Tukey's multiple comparisons test	Mean Diff.	95.00% CI of diff.	Below threshold?	Summary	Adjusted P Value
log -4
mglur6a +/+ (wt/sibs, n=33) vs. mglur6a +/- (n=67)	-0.1631	-0.5150 to 0.1888	No	ns	0.4976
mglur6a +/+ (wt/sibs, n=33) vs. mglur6a -/- (n=39)	-0.1855	-0.5007 to 0.1297	No	ns	0.3299
mglur6a +/- (n=67) vs. mglur6a -/- (n=39)	-0.02241	-0.2861 to 0.2413	No	ns	0.9766
log -3
mglur6a +/+ (wt/sibs, n=33) vs. mglur6a +/- (n=67)	-0.05828	-1.060 to 0.9438	No	ns	0.9888
mglur6a +/+ (wt/sibs, n=33) vs. mglur6a -/- (n=39)	-0.2288	-1.116 to 0.6582	No	ns	0.8027
mglur6a +/- (n=67) vs. mglur6a -/- (n=39)	-0.1705	-0.9629 to 0.6219	No	ns	0.8597
log -2
mglur6a +/+ (wt/sibs, n=33) vs. mglur6a +/- (n=67)	-1.125	-2.890 to 0.6408	No	ns	0.275
mglur6a +/+ (wt/sibs, n=33) vs. mglur6a -/- (n=39)	-0.914	-2.223 to 0.3947	No	ns	0.2148
mglur6a +/- (n=67) vs. mglur6a -/- (n=39)	0.2109	-1.153 to 1.575	No	ns	0.9248
log -1
mglur6a +/+ (wt/sibs, n=33) vs. mglur6a +/- (n=67)	-1.124	-3.024 to 0.7761	No	ns	0.3263
mglur6a +/+ (wt/sibs, n=33) vs. mglur6a -/- (n=39)	-0.7389	-2.431 to 0.9527	No	ns	0.5371
mglur6a +/- (n=67) vs. mglur6a -/- (n=39)	0.385	-1.236 to 2.006	No	ns	0.832
log 0
mglur6a +/+ (wt/sibs, n=33) vs. mglur6a +/- (n=67)	-1.398	-2.975 to 0.1797	No	ns	0.0906
mglur6a +/+ (wt/sibs, n=33) vs. mglur6a -/- (n=39)	-1.164	-2.687 to 0.3588	No	ns	0.1614
mglur6a +/- (n=67) vs. mglur6a -/- (n=39)	0.2336	-1.372 to 1.839	No	ns	0.9331
Test details	Mean 1	Mean 2	Mean Diff.	SE of diff.	N1	N2	q	DF
log -4
mglur6a +/+ (wt/sibs, n=33) vs. mglur6a +/- (n=67)	1.287	1.45	-0.1631	0.1432	33	67	1.611	32
mglur6a +/+ (wt/sibs, n=33) vs. mglur6a -/- (n=39)	1.287	1.472	-0.1855	0.1283	33	39	2.045	32
mglur6a +/- (n=67) vs. mglur6a -/- (n=39)	1.45	1.472	-0.02241	0.1081	67	39	0.2931	38
log -3
mglur6a +/+ (wt/sibs, n=33) vs. mglur6a +/- (n=67)	4.056	4.115	-0.05828	0.4078	33	67	0.2021	32
mglur6a +/+ (wt/sibs, n=33) vs. mglur6a -/- (n=39)	4.056	4.285	-0.2288	0.3609	33	39	0.8964	32
mglur6a +/- (n=67) vs. mglur6a -/- (n=39)	4.115	4.285	-0.1705	0.3249	67	39	0.7422	38
log -2
mglur6a +/+ (wt/sibs, n=33) vs. mglur6a +/- (n=67)	7.554	8.679	-1.125	0.7185	33	67	2.214	32
mglur6a +/+ (wt/sibs, n=33) vs. mglur6a -/- (n=39)	7.554	8.468	-0.914	0.5325	33	39	2.427	32
mglur6a +/- (n=67) vs. mglur6a -/- (n=39)	8.679	8.468	0.2109	0.5593	67	39	0.5331	38
log -1
mglur6a +/+ (wt/sibs, n=33) vs. mglur6a +/- (n=67)	9.309	10.43	-1.124	0.7732	33	67	2.056	32
mglur6a +/+ (wt/sibs, n=33) vs. mglur6a -/- (n=39)	9.309	10.05	-0.7389	0.6884	33	39	1.518	32
mglur6a +/- (n=67) vs. mglur6a -/- (n=39)	10.43	10.05	0.385	0.6648	67	39	0.8191	38
log 0
mglur6a +/+ (wt/sibs, n=33) vs. mglur6a +/- (n=67)	8.997	10.39	-1.398	0.6419	33	67	3.079	32
mglur6a +/+ (wt/sibs, n=33) vs. mglur6a -/- (n=39)	8.997	10.16	-1.164	0.6197	33	39	2.656	32
mglur6a +/- (n=67) vs. mglur6a -/- (n=39)	10.39	10.16	0.2336	0.6583	67	39	0.5018	38

## Sheet: 6a (5dpf) Red light
Within each row, compare columns (simple effects within rows)
Number of families	5
Number of comparisons per family	6
Alpha	0.05
Tukey's multiple comparisons test	Mean Diff.	95.00% CI of diff.	Below threshold?	Summary	Adjusted P Value
log -4
wt (n=12) vs. mglur6a +/+ (n=14)	-0.007354	-0.2054 to 0.1906	No	ns	0.9996
wt (n=12) vs. mglur6a +/- (n=26)	-0.03081	-0.2358 to 0.1741	No	ns	0.9765
wt (n=12) vs. mglur6a -/- (n=19)	-0.06694	-0.2609 to 0.1270	No	ns	0.7779
mglur6a +/+ (n=14) vs. mglur6a +/- (n=26)	-0.02346	-0.2130 to 0.1660	No	ns	0.987
mglur6a +/+ (n=14) vs. mglur6a -/- (n=19)	-0.05959	-0.2366 to 0.1174	No	ns	0.7965
mglur6a +/- (n=26) vs. mglur6a -/- (n=19)	-0.03613	-0.2212 to 0.1490	No	ns	0.9534
log -3
wt (n=12) vs. mglur6a +/+ (n=14)	-0.1503	-0.8843 to 0.5836	No	ns	0.9379
wt (n=12) vs. mglur6a +/- (n=26)	0.02344	-0.6734 to 0.7203	No	ns	0.9997
wt (n=12) vs. mglur6a -/- (n=19)	-0.4008	-1.158 to 0.3562	No	ns	0.4708
mglur6a +/+ (n=14) vs. mglur6a +/- (n=26)	0.1738	-0.2934 to 0.6410	No	ns	0.74
mglur6a +/+ (n=14) vs. mglur6a -/- (n=19)	-0.2505	-0.8207 to 0.3198	No	ns	0.6364
mglur6a +/- (n=26) vs. mglur6a -/- (n=19)	-0.4242	-0.9331 to 0.08470	No	ns	0.1294
log -2
wt (n=12) vs. mglur6a +/+ (n=14)	-0.6836	-1.490 to 0.1228	No	ns	0.1169
wt (n=12) vs. mglur6a +/- (n=26)	-0.3593	-1.164 to 0.4454	No	ns	0.6217
wt (n=12) vs. mglur6a -/- (n=19)	-1.044	-1.907 to -0.1806	Yes	*	0.0132
mglur6a +/+ (n=14) vs. mglur6a +/- (n=26)	0.3243	-0.4374 to 1.086	No	ns	0.6625
mglur6a +/+ (n=14) vs. mglur6a -/- (n=19)	-0.36	-1.185 to 0.4652	No	ns	0.6412
mglur6a +/- (n=26) vs. mglur6a -/- (n=19)	-0.6843	-1.509 to 0.1406	No	ns	0.1342
log -1
wt (n=12) vs. mglur6a +/+ (n=14)	-0.8094	-2.004 to 0.3855	No	ns	0.2651
wt (n=12) vs. mglur6a +/- (n=26)	-0.1805	-1.050 to 0.6886	No	ns	0.9402
wt (n=12) vs. mglur6a -/- (n=19)	-0.8659	-1.816 to 0.08401	No	ns	0.0836
mglur6a +/+ (n=14) vs. mglur6a +/- (n=26)	0.6289	-0.5096 to 1.767	No	ns	0.4345
mglur6a +/+ (n=14) vs. mglur6a -/- (n=19)	-0.05649	-1.251 to 1.138	No	ns	0.9992
mglur6a +/- (n=26) vs. mglur6a -/- (n=19)	-0.6854	-1.548 to 0.1769	No	ns	0.1604
log 0
wt (n=12) vs. mglur6a +/+ (n=14)	-1.152	-2.540 to 0.2368	No	ns	0.1285
wt (n=12) vs. mglur6a +/- (n=26)	-0.1848	-1.209 to 0.8395	No	ns	0.9581
wt (n=12) vs. mglur6a -/- (n=19)	-0.8705	-2.009 to 0.2678	No	ns	0.1807
mglur6a +/+ (n=14) vs. mglur6a +/- (n=26)	0.9669	-0.3006 to 2.234	No	ns	0.1768
mglur6a +/+ (n=14) vs. mglur6a -/- (n=19)	0.2811	-1.073 to 1.635	No	ns	0.9398
mglur6a +/- (n=26) vs. mglur6a -/- (n=19)	-0.6858	-1.644 to 0.2730	No	ns	0.235
Test details	Mean 1	Mean 2	Mean Diff.	SE of diff.	N1	N2	q	DF
log -4
wt (n=12) vs. mglur6a +/+ (n=14)	0.2941	0.3014	-0.007354	0.07151	12	14	0.1454	22.84
wt (n=12) vs. mglur6a +/- (n=26)	0.2941	0.3249	-0.03081	0.07536	12	26	0.5783	29.89
wt (n=12) vs. mglur6a -/- (n=19)	0.2941	0.361	-0.06694	0.07039	12	19	1.345	24.44
mglur6a +/+ (n=14) vs. mglur6a +/- (n=26)	0.3014	0.3249	-0.02346	0.0704	14	26	0.4713	36.36
mglur6a +/+ (n=14) vs. mglur6a -/- (n=19)	0.3014	0.361	-0.05959	0.06506	14	19	1.295	29.79
mglur6a +/- (n=26) vs. mglur6a -/- (n=19)	0.3249	0.361	-0.03613	0.06926	26	19	0.7377	42.99
log -3
wt (n=12) vs. mglur6a +/+ (n=14)	1.117	1.267	-0.1503	0.2608	12	14	0.8153	18.79
wt (n=12) vs. mglur6a +/- (n=26)	1.117	1.094	0.02344	0.2431	12	26	0.1364	15.7
wt (n=12) vs. mglur6a -/- (n=19)	1.117	1.518	-0.4008	0.2723	12	19	2.081	21.7
mglur6a +/+ (n=14) vs. mglur6a +/- (n=26)	1.267	1.094	0.1738	0.1705	14	26	1.441	26.58
mglur6a +/+ (n=14) vs. mglur6a -/- (n=19)	1.267	1.518	-0.2505	0.2101	14	19	1.686	30.98
mglur6a +/- (n=26) vs. mglur6a -/- (n=19)	1.094	1.518	-0.4242	0.1877	26	19	3.196	31.67
log -2
wt (n=12) vs. mglur6a +/+ (n=14)	3.546	4.23	-0.6836	0.2917	12	14	3.314	23.31
wt (n=12) vs. mglur6a +/- (n=26)	3.546	3.905	-0.3593	0.2954	12	26	1.72	29.05
wt (n=12) vs. mglur6a -/- (n=19)	3.546	4.59	-1.044	0.3162	12	19	4.668	28.16
mglur6a +/+ (n=14) vs. mglur6a +/- (n=26)	4.23	3.905	0.3243	0.2823	14	26	1.624	34.78
mglur6a +/+ (n=14) vs. mglur6a -/- (n=19)	4.23	4.59	-0.36	0.304	14	19	1.675	31
mglur6a +/- (n=26) vs. mglur6a -/- (n=19)	3.905	4.59	-0.6843	0.3076	26	19	3.146	39.42
log -1
wt (n=12) vs. mglur6a +/+ (n=14)	4.75	5.559	-0.8094	0.4307	12	14	2.658	22.25
wt (n=12) vs. mglur6a +/- (n=26)	4.75	4.93	-0.1805	0.3169	12	26	0.8055	26.13
wt (n=12) vs. mglur6a -/- (n=19)	4.75	5.616	-0.8659	0.3476	12	19	3.523	27.58
mglur6a +/+ (n=14) vs. mglur6a +/- (n=26)	5.559	4.93	0.6289	0.4095	14	26	2.172	21.69
mglur6a +/+ (n=14) vs. mglur6a -/- (n=19)	5.559	5.616	-0.05649	0.4337	14	19	0.1842	24.56
mglur6a +/- (n=26) vs. mglur6a -/- (n=19)	4.93	5.616	-0.6854	0.321	26	19	3.02	37.94
log 0
wt (n=12) vs. mglur6a +/+ (n=14)	4.979	6.13	-1.152	0.5019	12	14	3.245	23.13
wt (n=12) vs. mglur6a +/- (n=26)	4.979	5.163	-0.1848	0.3691	12	26	0.708	22.19
wt (n=12) vs. mglur6a -/- (n=19)	4.979	5.849	-0.8705	0.4155	12	19	2.963	26.51
mglur6a +/+ (n=14) vs. mglur6a +/- (n=26)	6.13	5.163	0.9669	0.4538	14	26	3.013	20.48
mglur6a +/+ (n=14) vs. mglur6a -/- (n=19)	6.13	5.849	0.2811	0.4922	14	19	0.8077	24.9
mglur6a +/- (n=26) vs. mglur6a -/- (n=19)	5.163	5.849	-0.6858	0.3558	26	19	2.726	35.59

## Sheet: 6a (5dpf) Green light
Within each row, compare columns (simple effects within rows)
Number of families	5
Number of comparisons per family	3
Alpha	0.05
Tukey's multiple comparisons test	Mean Diff.	95.00% CI of diff.	Below threshold?	Summary	Adjusted P Value
log -4
mglur6a +/+ (n=13) vs. mglur6a +/- (n=24)	0.0178	-0.1144 to 0.1500	No	ns	0.9419
mglur6a +/+ (n=13) vs. mglur6a -/- (n=22)	-0.009349	-0.1191 to 0.1004	No	ns	0.9757
mglur6a +/- (n=24) vs. mglur6a -/- (n=22)	-0.02715	-0.1491 to 0.09480	No	ns	0.8511
log -3
mglur6a +/+ (n=13) vs. mglur6a +/- (n=24)	-0.3375	-0.5688 to -0.1063	Yes	**	0.003
mglur6a +/+ (n=13) vs. mglur6a -/- (n=22)	-0.3879	-0.6062 to -0.1695	Yes	***	0.0003
mglur6a +/- (n=24) vs. mglur6a -/- (n=22)	-0.05033	-0.3088 to 0.2081	No	ns	0.8846
log -2
mglur6a +/+ (n=13) vs. mglur6a +/- (n=24)	-0.6977	-1.315 to -0.08067	Yes	*	0.024
mglur6a +/+ (n=13) vs. mglur6a -/- (n=22)	-0.8518	-1.477 to -0.2269	Yes	**	0.0059
mglur6a +/- (n=24) vs. mglur6a -/- (n=22)	-0.1541	-0.7536 to 0.4455	No	ns	0.8081
log -1
mglur6a +/+ (n=13) vs. mglur6a +/- (n=24)	-0.3281	-1.091 to 0.4345	No	ns	0.5481
mglur6a +/+ (n=13) vs. mglur6a -/- (n=22)	-0.5246	-1.360 to 0.3109	No	ns	0.2855
mglur6a +/- (n=24) vs. mglur6a -/- (n=22)	-0.1965	-1.062 to 0.6691	No	ns	0.8464
log 0
mglur6a +/+ (n=13) vs. mglur6a +/- (n=24)	-0.6684	-1.568 to 0.2317	No	ns	0.1785
mglur6a +/+ (n=13) vs. mglur6a -/- (n=22)	-0.7362	-1.615 to 0.1421	No	ns	0.1145
mglur6a +/- (n=24) vs. mglur6a -/- (n=22)	-0.06783	-1.005 to 0.8689	No	ns	0.9831
Test details	Mean 1	Mean 2	Mean Diff.	SE of diff.	N1	N2	q	DF
log -4
mglur6a +/+ (n=13) vs. mglur6a +/- (n=24)	0.2974	0.2796	0.0178	0.05396	13	24	0.4665	34.41
mglur6a +/+ (n=13) vs. mglur6a -/- (n=22)	0.2974	0.3067	-0.009349	0.0442	13	22	0.2991	26.44
mglur6a +/- (n=24) vs. mglur6a -/- (n=22)	0.2796	0.3067	-0.02715	0.05008	24	22	0.7667	39.52
log -3
mglur6a +/+ (n=13) vs. mglur6a +/- (n=24)	0.4154	0.753	-0.3375	0.09446	13	24	5.053	34.81
mglur6a +/+ (n=13) vs. mglur6a -/- (n=22)	0.4154	0.8033	-0.3879	0.08897	13	22	6.165	32.96
mglur6a +/- (n=24) vs. mglur6a -/- (n=22)	0.753	0.8033	-0.05033	0.1065	24	22	0.668	43.92
log -2
mglur6a +/+ (n=13) vs. mglur6a +/- (n=24)	1.628	2.326	-0.6977	0.2505	13	24	3.939	30.49
mglur6a +/+ (n=13) vs. mglur6a -/- (n=22)	1.628	2.48	-0.8518	0.2535	13	22	4.752	30.1
mglur6a +/- (n=24) vs. mglur6a -/- (n=22)	2.326	2.48	-0.1541	0.2471	24	22	0.8817	43.78
log -1
mglur6a +/+ (n=13) vs. mglur6a +/- (n=24)	3.854	4.182	-0.3281	0.311	13	24	1.492	33.52
mglur6a +/+ (n=13) vs. mglur6a -/- (n=22)	3.854	4.378	-0.5246	0.3405	13	22	2.179	33
mglur6a +/- (n=24) vs. mglur6a -/- (n=22)	4.182	4.378	-0.1965	0.3564	24	22	0.7796	42.36
log 0
mglur6a +/+ (n=13) vs. mglur6a +/- (n=24)	4.833	5.501	-0.6684	0.3674	13	24	2.573	34.08
mglur6a +/+ (n=13) vs. mglur6a -/- (n=22)	4.833	5.569	-0.7362	0.3575	13	22	2.913	32.1
mglur6a +/- (n=24) vs. mglur6a -/- (n=22)	5.501	5.569	-0.06783	0.3862	24	22	0.2484	44

## Sheet: 6a (5dpf) UV-Blue light
Within each row, compare columns (simple effects within rows)
Number of families	5
Number of comparisons per family	3
Alpha	0.05
Tukey's multiple comparisons test	Mean Diff.	95.00% CI of diff.	Below threshold?	Summary	Adjusted P Value
log -4
mglur6a +/+ (sibs, n=22) vs. mglur6a +/- (n=37)	-0.03072	-0.2767 to 0.2153	No	ns	0.9503
mglur6a +/+ (sibs, n=22) vs. mglur6a -/- (n=27)	0.05257	-0.1811 to 0.2862	No	ns	0.8458
mglur6a +/- (n=37) vs. mglur6a -/- (n=27)	0.08329	-0.08735 to 0.2539	No	ns	0.4741
log -3
mglur6a +/+ (sibs, n=22) vs. mglur6a +/- (n=37)	0.04232	-0.4395 to 0.5242	No	ns	0.9747
mglur6a +/+ (sibs, n=22) vs. mglur6a -/- (n=27)	-0.07621	-0.6462 to 0.4938	No	ns	0.9439
mglur6a +/- (n=37) vs. mglur6a -/- (n=27)	-0.1185	-0.5642 to 0.3271	No	ns	0.7958
log-2
mglur6a +/+ (sibs, n=22) vs. mglur6a +/- (n=37)	0.04811	-0.9321 to 1.028	No	ns	0.9921
mglur6a +/+ (sibs, n=22) vs. mglur6a -/- (n=27)	-0.04557	-1.094 to 1.003	No	ns	0.9939
mglur6a +/- (n=37) vs. mglur6a -/- (n=27)	-0.09368	-0.9209 to 0.7335	No	ns	0.9598
log -1
mglur6a +/+ (sibs, n=22) vs. mglur6a +/- (n=37)	0.01419	-0.9781 to 1.007	No	ns	0.9993
mglur6a +/+ (sibs, n=22) vs. mglur6a -/- (n=27)	-0.05906	-1.177 to 1.059	No	ns	0.991
mglur6a +/- (n=37) vs. mglur6a -/- (n=27)	-0.07324	-1.067 to 0.9201	No	ns	0.9827
log 0
mglur6a +/+ (sibs, n=22) vs. mglur6a +/- (n=37)	0.2911	-0.7625 to 1.345	No	ns	0.7834
mglur6a +/+ (sibs, n=22) vs. mglur6a -/- (n=27)	-0.1126	-1.319 to 1.094	No	ns	0.9723
mglur6a +/- (n=37) vs. mglur6a -/- (n=27)	-0.4037	-1.564 to 0.7567	No	ns	0.6807
Test details	Mean 1	Mean 2	Mean Diff.	SE of diff.	N1	N2	q	DF
log -4
mglur6a +/+ (sibs, n=22) vs. mglur6a +/- (n=37)	0.5422	0.5729	-0.03072	0.101	22	37	0.4303	39.02
mglur6a +/+ (sibs, n=22) vs. mglur6a -/- (n=27)	0.5422	0.4896	0.05257	0.0951	22	27	0.7818	32.16
mglur6a +/- (n=37) vs. mglur6a -/- (n=27)	0.5729	0.4896	0.08329	0.07106	37	27	1.658	61.72
log -3
mglur6a +/+ (sibs, n=22) vs. mglur6a +/- (n=37)	1.709	1.667	0.04232	0.1964	22	37	0.3048	32.94
mglur6a +/+ (sibs, n=22) vs. mglur6a -/- (n=27)	1.709	1.785	-0.07621	0.2352	22	27	0.4582	45.27
mglur6a +/- (n=37) vs. mglur6a -/- (n=27)	1.667	1.785	-0.1185	0.1836	37	27	0.9131	42.87
log-2
mglur6a +/+ (sibs, n=22) vs. mglur6a +/- (n=37)	4.354	4.306	0.04811	0.4018	22	37	0.1693	37.79
mglur6a +/+ (sibs, n=22) vs. mglur6a -/- (n=27)	4.354	4.4	-0.04557	0.4317	22	27	0.1493	42.07
mglur6a +/- (n=37) vs. mglur6a -/- (n=27)	4.306	4.4	-0.09368	0.3433	37	27	0.3859	54.26
log -1
mglur6a +/+ (sibs, n=22) vs. mglur6a +/- (n=37)	5.806	5.792	0.01419	0.4091	22	37	0.04904	43.99
mglur6a +/+ (sibs, n=22) vs. mglur6a -/- (n=27)	5.806	5.865	-0.05906	0.4619	22	27	0.1808	46.56
mglur6a +/- (n=37) vs. mglur6a -/- (n=27)	5.792	5.865	-0.07324	0.4118	37	27	0.2516	52.02
log 0
mglur6a +/+ (sibs, n=22) vs. mglur6a +/- (n=37)	7.271	6.98	0.2911	0.4363	22	37	0.9437	50.32
mglur6a +/+ (sibs, n=22) vs. mglur6a -/- (n=27)	7.271	7.384	-0.1126	0.4984	22	27	0.3195	46.83
mglur6a +/- (n=37) vs. mglur6a -/- (n=27)	6.98	7.384	-0.4037	0.4812	37	27	1.186	52.8

## Sheet: 6b (5 dpf) White light 
Within each row, compare columns (simple effects within rows)
Number of families	5
Number of comparisons per family	6
Alpha	0.05
Tukey's multiple comparisons test	Mean Diff.	95.00% CI of diff.	Below threshold?	Summary	Adjusted P Value
log -4
wt (n=38) vs. mglur6b +/+ (n=21)	-0.126	-0.6059 to 0.3539	No	ns	0.8949
wt (n=38) vs. mglur6b +/- (n=44)	0.427	0.09318 to 0.7608	Yes	**	0.0067
wt (n=38) vs. mglur6b -/- (n=21)	0.998	0.6973 to 1.299	Yes	****	<0.0001
mglur6b +/+ (n=21) vs. mglur6b +/- (n=44)	0.553	0.1097 to 0.9963	Yes	*	0.01
mglur6b +/+ (n=21) vs. mglur6b -/- (n=21)	1.124	0.7024 to 1.546	Yes	****	<0.0001
mglur6b +/- (n=44) vs. mglur6b -/- (n=21)	0.5711	0.3446 to 0.7976	Yes	****	<0.0001
log -3
wt (n=38) vs. mglur6b +/+ (n=21)	-0.4559	-1.544 to 0.6324	No	ns	0.677
wt (n=38) vs. mglur6b +/- (n=44)	0.7389	-0.06464 to 1.543	No	ns	0.0827
wt (n=38) vs. mglur6b -/- (n=21)	2.695	2.030 to 3.359	Yes	****	<0.0001
mglur6b +/+ (n=21) vs. mglur6b +/- (n=44)	1.195	0.1433 to 2.246	Yes	*	0.0208
mglur6b +/+ (n=21) vs. mglur6b -/- (n=21)	3.15	2.190 to 4.111	Yes	****	<0.0001
mglur6b +/- (n=44) vs. mglur6b -/- (n=21)	1.956	1.365 to 2.547	Yes	****	<0.0001
log -2
wt (n=38) vs. mglur6b +/+ (n=21)	-0.8685	-2.555 to 0.8179	No	ns	0.5207
wt (n=38) vs. mglur6b +/- (n=44)	0.4663	-0.9196 to 1.852	No	ns	0.8135
wt (n=38) vs. mglur6b -/- (n=21)	5.177	4.109 to 6.245	Yes	****	<0.0001
mglur6b +/+ (n=21) vs. mglur6b +/- (n=44)	1.335	-0.3082 to 2.978	No	ns	0.1472
mglur6b +/+ (n=21) vs. mglur6b -/- (n=21)	6.046	4.635 to 7.456	Yes	****	<0.0001
mglur6b +/- (n=44) vs. mglur6b -/- (n=21)	4.711	3.725 to 5.697	Yes	****	<0.0001
log -1
wt (n=38) vs. mglur6b +/+ (n=21)	-0.99	-2.888 to 0.9082	No	ns	0.5078
wt (n=38) vs. mglur6b +/- (n=44)	0.1926	-1.287 to 1.672	No	ns	0.9862
wt (n=38) vs. mglur6b -/- (n=21)	6.522	5.387 to 7.657	Yes	****	<0.0001
mglur6b +/+ (n=21) vs. mglur6b +/- (n=44)	1.183	-0.6848 to 3.050	No	ns	0.3374
mglur6b +/+ (n=21) vs. mglur6b -/- (n=21)	7.512	5.876 to 9.148	Yes	****	<0.0001
mglur6b +/- (n=44) vs. mglur6b -/- (n=21)	6.329	5.258 to 7.401	Yes	****	<0.0001
log 0
wt (n=38) vs. mglur6b +/+ (n=21)	-1.492	-3.496 to 0.5115	No	ns	0.2046
wt (n=38) vs. mglur6b +/- (n=44)	-0.523	-2.022 to 0.9765	No	ns	0.7968
wt (n=38) vs. mglur6b -/- (n=21)	6.345	5.264 to 7.425	Yes	****	<0.0001
mglur6b +/+ (n=21) vs. mglur6b +/- (n=44)	0.9692	-1.064 to 3.002	No	ns	0.5804
mglur6b +/+ (n=21) vs. mglur6b -/- (n=21)	7.837	6.054 to 9.619	Yes	****	<0.0001
mglur6b +/- (n=44) vs. mglur6b -/- (n=21)	6.868	5.730 to 8.006	Yes	****	<0.0001
Test details	Mean 1	Mean 2	Mean Diff.	SE of diff.	N1	N2	q	DF
log -4
wt (n=38) vs. mglur6b +/+ (n=21)	1.3	1.426	-0.126	0.179	38	21	0.9957	39.8
wt (n=38) vs. mglur6b +/- (n=44)	1.3	0.8734	0.427	0.1268	38	44	4.764	68.3
wt (n=38) vs. mglur6b -/- (n=21)	1.3	0.3023	0.998	0.1131	38	21	12.48	49.13
mglur6b +/+ (n=21) vs. mglur6b +/- (n=44)	1.426	0.8734	0.553	0.1631	21	44	4.794	30.36
mglur6b +/+ (n=21) vs. mglur6b -/- (n=21)	1.426	0.3023	1.124	0.1528	21	21	10.41	23.81
mglur6b +/- (n=44) vs. mglur6b -/- (n=21)	0.8734	0.3023	0.5711	0.08581	44	21	9.411	62.54
log -3
wt (n=38) vs. mglur6b +/+ (n=21)	3.333	3.789	-0.4559	0.4055	38	21	1.59	38.81
wt (n=38) vs. mglur6b +/- (n=44)	3.333	2.594	0.7389	0.306	38	44	3.415	76.69
wt (n=38) vs. mglur6b -/- (n=21)	3.333	0.6382	2.695	0.2496	38	21	15.26	48.39
mglur6b +/+ (n=21) vs. mglur6b +/- (n=44)	3.789	2.594	1.195	0.3899	21	44	4.333	35.07
mglur6b +/+ (n=21) vs. mglur6b -/- (n=21)	3.789	0.6382	3.15	0.3475	21	21	12.82	23.32
mglur6b +/- (n=44) vs. mglur6b -/- (n=21)	2.594	0.6382	1.956	0.2235	44	21	12.38	58.39
log -2
wt (n=38) vs. mglur6b +/+ (n=21)	6.201	7.069	-0.8685	0.6311	38	21	1.946	43.03
wt (n=38) vs. mglur6b +/- (n=44)	6.201	5.735	0.4663	0.5279	38	44	1.249	78.16
wt (n=38) vs. mglur6b -/- (n=21)	6.201	1.024	5.177	0.399	38	21	18.35	41.28
mglur6b +/+ (n=21) vs. mglur6b +/- (n=44)	7.069	5.735	1.335	0.6136	21	44	3.076	40.98
mglur6b +/+ (n=21) vs. mglur6b -/- (n=21)	7.069	1.024	6.046	0.5069	21	21	16.87	21.45
mglur6b +/- (n=44) vs. mglur6b -/- (n=21)	5.735	1.024	4.711	0.3708	44	21	17.97	48.71
log -1
wt (n=38) vs. mglur6b +/+ (n=21)	7.505	8.495	-0.99	0.708	38	21	1.978	39.73
wt (n=38) vs. mglur6b +/- (n=44)	7.505	7.312	0.1926	0.5637	38	44	0.4831	78.66
wt (n=38) vs. mglur6b -/- (n=21)	7.505	0.9827	6.522	0.4243	38	21	21.74	42.24
mglur6b +/+ (n=21) vs. mglur6b +/- (n=44)	8.495	7.312	1.183	0.6955	21	44	2.405	38.43
mglur6b +/+ (n=21) vs. mglur6b -/- (n=21)	8.495	0.9827	7.512	0.5882	21	21	18.06	21.48
mglur6b +/- (n=44) vs. mglur6b -/- (n=21)	7.312	0.9827	6.329	0.4031	44	21	22.2	49.66
log 0
wt (n=38) vs. mglur6b +/+ (n=21)	7.29	8.782	-1.492	0.7434	38	21	2.838	35.49
wt (n=38) vs. mglur6b +/- (n=44)	7.29	7.813	-0.523	0.5715	38	44	1.294	79.98
wt (n=38) vs. mglur6b -/- (n=21)	7.29	0.9453	6.345	0.4037	38	21	22.23	41.45
mglur6b +/+ (n=21) vs. mglur6b +/- (n=44)	8.782	7.813	0.9692	0.7566	21	44	1.812	37.8
mglur6b +/+ (n=21) vs. mglur6b -/- (n=21)	8.782	0.9453	7.837	0.6394	21	21	17.33	20.96
mglur6b +/- (n=44) vs. mglur6b -/- (n=21)	7.813	0.9453	6.868	0.4274	44	21	22.72	47.56

## Sheet: 6b (5dpf) Red light 
Within each row, compare columns (simple effects within rows)
Number of families	5
Number of comparisons per family	6
Alpha	0.05
Tukey's multiple comparisons test	Mean Diff.	95.00% CI of diff.	Below threshold?	Summary	Adjusted P Value
log -4
wt (n=9) vs. mglur6b +/+ (n=10)	0.09307	-0.06660 to 0.2527	No	ns	0.369
wt (n=9) vs. mglur6b +/- (n=33)	0.05284	-0.09146 to 0.1971	No	ns	0.695
wt (n=9) vs. mglur6b -/- (n=29)	0.05014	-0.09630 to 0.1966	No	ns	0.7458
mglur6b +/+ (n=10) vs. mglur6b +/- (n=33)	-0.04023	-0.1509 to 0.07041	No	ns	0.724
mglur6b +/+ (n=10) vs. mglur6b -/- (n=29)	-0.04293	-0.1573 to 0.07148	No	ns	0.7157
mglur6b +/- (n=33) vs. mglur6b -/- (n=29)	-0.002698	-0.07939 to 0.07399	No	ns	0.9997
log -3
wt (n=9) vs. mglur6b +/+ (n=10)	0.02423	-0.5458 to 0.5943	No	ns	0.9993
wt (n=9) vs. mglur6b +/- (n=33)	0.04375	-0.5065 to 0.5940	No	ns	0.9949
wt (n=9) vs. mglur6b -/- (n=29)	0.6001	0.05899 to 1.141	Yes	*	0.03
mglur6b +/+ (n=10) vs. mglur6b +/- (n=33)	0.01953	-0.3193 to 0.3584	No	ns	0.9985
mglur6b +/+ (n=10) vs. mglur6b -/- (n=29)	0.5759	0.2643 to 0.8875	Yes	***	0.0006
mglur6b +/- (n=33) vs. mglur6b -/- (n=29)	0.5564	0.3314 to 0.7814	Yes	****	<0.0001
log -2
wt (n=9) vs. mglur6b +/+ (n=10)	-0.3656	-1.340 to 0.6086	No	ns	0.7089
wt (n=9) vs. mglur6b +/- (n=33)	-0.2568	-1.166 to 0.6521	No	ns	0.8481
wt (n=9) vs. mglur6b -/- (n=29)	1.597	0.7434 to 2.450	Yes	**	0.0012
mglur6b +/+ (n=10) vs. mglur6b +/- (n=33)	0.1088	-0.6500 to 0.8676	No	ns	0.9781
mglur6b +/+ (n=10) vs. mglur6b -/- (n=29)	1.962	1.292 to 2.632	Yes	****	<0.0001
mglur6b +/- (n=33) vs. mglur6b -/- (n=29)	1.854	1.363 to 2.344	Yes	****	<0.0001
log -1
wt (n=9) vs. mglur6b +/+ (n=10)	0.1557	-1.634 to 1.945	No	ns	0.9943
wt (n=9) vs. mglur6b +/- (n=33)	-0.1861	-1.775 to 1.402	No	ns	0.9843
wt (n=9) vs. mglur6b -/- (n=29)	2.679	1.119 to 4.239	Yes	**	0.0022
mglur6b +/+ (n=10) vs. mglur6b +/- (n=33)	-0.3417	-1.628 to 0.9449	No	ns	0.8671
mglur6b +/+ (n=10) vs. mglur6b -/- (n=29)	2.523	1.288 to 3.758	Yes	***	0.0004
mglur6b +/- (n=33) vs. mglur6b -/- (n=29)	2.865	2.252 to 3.477	Yes	****	<0.0001
log 0
wt (n=9) vs. mglur6b +/+ (n=10)	0.349	-1.433 to 2.132	No	ns	0.9397
wt (n=9) vs. mglur6b +/- (n=33)	-0.1523	-1.829 to 1.525	No	ns	0.9925
wt (n=9) vs. mglur6b -/- (n=29)	2.593	0.9424 to 4.243	Yes	**	0.0039
mglur6b +/+ (n=10) vs. mglur6b +/- (n=33)	-0.5013	-1.638 to 0.6350	No	ns	0.6041
mglur6b +/+ (n=10) vs. mglur6b -/- (n=29)	2.244	1.175 to 3.312	Yes	***	0.0002
mglur6b +/- (n=33) vs. mglur6b -/- (n=29)	2.745	2.079 to 3.411	Yes	****	<0.0001
Test details	Mean 1	Mean 2	Mean Diff.	SE of diff.	N1	N2	q	DF
log -4
wt (n=9) vs. mglur6b +/+ (n=10)	0.2787	0.1856	0.09307	0.05556	9	10	2.369	15.36
wt (n=9) vs. mglur6b +/- (n=33)	0.2787	0.2258	0.05284	0.04789	9	33	1.56	10.93
wt (n=9) vs. mglur6b -/- (n=29)	0.2787	0.2285	0.05014	0.04956	9	29	1.431	12.39
mglur6b +/+ (n=10) vs. mglur6b +/- (n=33)	0.1856	0.2258	-0.04023	0.03833	10	33	1.484	14.82
mglur6b +/+ (n=10) vs. mglur6b -/- (n=29)	0.1856	0.2285	-0.04293	0.0404	10	29	1.503	17.62
mglur6b +/- (n=33) vs. mglur6b -/- (n=29)	0.2258	0.2285	-0.002698	0.02897	33	29	0.1317	56.18
log -3
wt (n=9) vs. mglur6b +/+ (n=10)	0.9333	0.9091	0.02423	0.194	9	10	0.1766	12.91
wt (n=9) vs. mglur6b +/- (n=33)	0.9333	0.8896	0.04375	0.1834	9	33	0.3374	11.2
wt (n=9) vs. mglur6b -/- (n=29)	0.9333	0.3332	0.6001	0.1736	9	29	4.889	9.066
mglur6b +/+ (n=10) vs. mglur6b +/- (n=33)	0.9091	0.8896	0.01953	0.1212	10	33	0.2278	20.32
mglur6b +/+ (n=10) vs. mglur6b -/- (n=29)	0.9091	0.3332	0.5759	0.1059	10	29	7.694	12.74
mglur6b +/- (n=33) vs. mglur6b -/- (n=29)	0.8896	0.3332	0.5564	0.08473	33	29	9.287	50.99
log -2
wt (n=9) vs. mglur6b +/+ (n=10)	2.385	2.75	-0.3656	0.34	9	10	1.521	15.77
wt (n=9) vs. mglur6b +/- (n=33)	2.385	2.642	-0.2568	0.3165	9	33	1.148	15.46
wt (n=9) vs. mglur6b -/- (n=29)	2.385	0.7881	1.597	0.2728	9	29	8.279	8.899
mglur6b +/+ (n=10) vs. mglur6b +/- (n=33)	2.75	2.642	0.1088	0.2733	10	33	0.5629	22.05
mglur6b +/+ (n=10) vs. mglur6b -/- (n=29)	2.75	0.7881	1.962	0.2213	10	29	12.54	10.6
mglur6b +/- (n=33) vs. mglur6b -/- (n=29)	2.642	0.7881	1.854	0.1831	33	29	14.32	40.16
log -1
wt (n=9) vs. mglur6b +/+ (n=10)	3.835	3.679	0.1557	0.6248	9	10	0.3523	15.85
wt (n=9) vs. mglur6b +/- (n=33)	3.835	4.021	-0.1861	0.5286	9	33	0.4977	11.11
wt (n=9) vs. mglur6b -/- (n=29)	3.835	1.156	2.679	0.4956	9	29	7.644	8.648
mglur6b +/+ (n=10) vs. mglur6b +/- (n=33)	3.679	4.021	-0.3417	0.4444	10	33	1.087	14.44
mglur6b +/+ (n=10) vs. mglur6b -/- (n=29)	3.679	1.156	2.523	0.4045	10	29	8.821	10.12
mglur6b +/- (n=33) vs. mglur6b -/- (n=29)	4.021	1.156	2.865	0.2296	33	29	17.65	45.04
log 0
wt (n=9) vs. mglur6b +/+ (n=10)	3.975	3.626	0.349	0.6134	9	10	0.8047	14.03
wt (n=9) vs. mglur6b +/- (n=33)	3.975	4.127	-0.1523	0.5578	9	33	0.386	11.07
wt (n=9) vs. mglur6b -/- (n=29)	3.975	1.382	2.593	0.5279	9	29	6.946	8.938
mglur6b +/+ (n=10) vs. mglur6b +/- (n=33)	3.626	4.127	-0.5013	0.4006	10	33	1.77	17.34
mglur6b +/+ (n=10) vs. mglur6b -/- (n=29)	3.626	1.382	2.244	0.3577	10	29	8.87	11.51
mglur6b +/- (n=33) vs. mglur6b -/- (n=29)	4.127	1.382	2.745	0.2506	33	29	15.49	49.82

## Sheet: 6b (5dpf) Green light
Within each row, compare columns (simple effects within rows)
Number of families	5
Number of comparisons per family	6
Alpha	0.05
Tukey's multiple comparisons test	Mean Diff.	95.00% CI of diff.	Below threshold?	Summary	Adjusted P Value
log -4
wt (n=5) vs. mglur6b +/+ (n=24)	-0.005155	-0.2625 to 0.2522	No	ns	0.9999
wt (n=5) vs. mglur6b +/- (n=37)	0.05133	-0.2136 to 0.3162	No	ns	0.8794
wt (n=5) vs. mglur6b -/- (n=29)	0.08615	-0.1799 to 0.3522	No	ns	0.6338
mglur6b +/+ (n=24) vs. mglur6b +/- (n=37)	0.05649	-0.05105 to 0.1640	No	ns	0.4993
mglur6b +/+ (n=24) vs. mglur6b -/- (n=29)	0.09131	-0.01450 to 0.1971	No	ns	0.111
mglur6b +/- (n=37) vs. mglur6b -/- (n=29)	0.03482	-0.03386 to 0.1035	No	ns	0.5429
log -3
wt (n=5) vs. mglur6b +/+ (n=24)	0.07879	-0.6891 to 0.8466	No	ns	0.981
wt (n=5) vs. mglur6b +/- (n=37)	0.2095	-0.5852 to 1.004	No	ns	0.7377
wt (n=5) vs. mglur6b -/- (n=29)	0.4512	-0.3500 to 1.252	No	ns	0.247
mglur6b +/+ (n=24) vs. mglur6b +/- (n=37)	0.1307	-0.1026 to 0.3641	No	ns	0.4398
mglur6b +/+ (n=24) vs. mglur6b -/- (n=29)	0.3724	0.1484 to 0.5964	Yes	***	0.0006
mglur6b +/- (n=37) vs. mglur6b -/- (n=29)	0.2416	0.1282 to 0.3551	Yes	****	<0.0001
log -2
wt (n=5) vs. mglur6b +/+ (n=24)	-0.3819	-2.137 to 1.373	No	ns	0.8553
wt (n=5) vs. mglur6b +/- (n=37)	-0.06823	-1.862 to 1.726	No	ns	0.9987
wt (n=5) vs. mglur6b -/- (n=29)	1.149	-0.6796 to 2.977	No	ns	0.1905
mglur6b +/+ (n=24) vs. mglur6b +/- (n=37)	0.3137	-0.2223 to 0.8497	No	ns	0.4085
mglur6b +/+ (n=24) vs. mglur6b -/- (n=29)	1.531	1.052 to 2.010	Yes	****	<0.0001
mglur6b +/- (n=37) vs. mglur6b -/- (n=29)	1.217	0.9028 to 1.531	Yes	****	<0.0001
log -1
wt (n=5) vs. mglur6b +/+ (n=24)	-0.7416	-2.756 to 1.272	No	ns	0.5853
wt (n=5) vs. mglur6b +/- (n=37)	-0.2579	-2.314 to 1.798	No	ns	0.9603
wt (n=5) vs. mglur6b -/- (n=29)	2.466	0.3605 to 4.572	Yes	*	0.0294
mglur6b +/+ (n=24) vs. mglur6b +/- (n=37)	0.4837	-0.1840 to 1.151	No	ns	0.2285
mglur6b +/+ (n=24) vs. mglur6b -/- (n=29)	3.208	2.620 to 3.795	Yes	****	<0.0001
mglur6b +/- (n=37) vs. mglur6b -/- (n=29)	2.724	2.326 to 3.122	Yes	****	<0.0001
log 0
wt (n=5) vs. mglur6b +/+ (n=24)	-0.4917	-2.799 to 1.815	No	ns	0.8614
wt (n=5) vs. mglur6b +/- (n=37)	0.04504	-2.304 to 2.394	No	ns	0.9998
wt (n=5) vs. mglur6b -/- (n=29)	3.691	1.290 to 6.092	Yes	*	0.0111
mglur6b +/+ (n=24) vs. mglur6b +/- (n=37)	0.5367	-0.1738 to 1.247	No	ns	0.1975
mglur6b +/+ (n=24) vs. mglur6b -/- (n=29)	4.183	3.562 to 4.803	Yes	****	<0.0001
mglur6b +/- (n=37) vs. mglur6b -/- (n=29)	3.646	3.206 to 4.087	Yes	****	<0.0001
Test details	Mean 1	Mean 2	Mean Diff.	SE of diff.	N1	N2	q	DF
log -4
wt (n=5) vs. mglur6b +/+ (n=24)	0.2534	0.2586	-0.005155	0.07578	5	24	0.09621	6.389
wt (n=5) vs. mglur6b +/- (n=37)	0.2534	0.2021	0.05133	0.0699	5	37	1.039	4.679
wt (n=5) vs. mglur6b -/- (n=29)	0.2534	0.1673	0.08615	0.06945	5	29	1.754	4.561
mglur6b +/+ (n=24) vs. mglur6b +/- (n=37)	0.2586	0.2021	0.05649	0.03997	24	37	1.999	36.81
mglur6b +/+ (n=24) vs. mglur6b -/- (n=29)	0.2586	0.1673	0.09131	0.03919	24	29	3.295	34.22
mglur6b +/- (n=37) vs. mglur6b -/- (n=29)	0.2021	0.1673	0.03482	0.02604	37	29	1.891	63.93
log -3
wt (n=5) vs. mglur6b +/+ (n=24)	0.6377	0.5589	0.07879	0.2131	5	24	0.5229	5.329
wt (n=5) vs. mglur6b +/- (n=37)	0.6377	0.4282	0.2095	0.2014	5	37	1.472	4.266
wt (n=5) vs. mglur6b -/- (n=29)	0.6377	0.1866	0.4512	0.1995	5	29	3.198	4.114
mglur6b +/+ (n=24) vs. mglur6b +/- (n=37)	0.5589	0.4282	0.1307	0.08624	24	37	2.144	32.72
mglur6b +/+ (n=24) vs. mglur6b -/- (n=29)	0.5589	0.1866	0.3724	0.08189	24	29	6.431	27.16
mglur6b +/- (n=37) vs. mglur6b -/- (n=29)	0.4282	0.1866	0.2416	0.04292	37	29	7.962	59.52
log -2
wt (n=5) vs. mglur6b +/+ (n=24)	1.563	1.945	-0.3819	0.4819	5	24	1.121	5.173
wt (n=5) vs. mglur6b +/- (n=37)	1.563	1.631	-0.06823	0.4643	5	37	0.2078	4.473
wt (n=5) vs. mglur6b -/- (n=29)	1.563	0.4144	1.149	0.4539	5	29	3.579	4.087
mglur6b +/+ (n=24) vs. mglur6b +/- (n=37)	1.945	1.631	0.3137	0.2003	24	37	2.215	41.46
mglur6b +/+ (n=24) vs. mglur6b -/- (n=29)	1.945	0.4144	1.531	0.1748	24	29	12.38	26.59
mglur6b +/- (n=37) vs. mglur6b -/- (n=29)	1.631	0.4144	1.217	0.1181	37	29	14.57	48.61
log -1
wt (n=5) vs. mglur6b +/+ (n=24)	3.102	3.844	-0.7416	0.5597	5	24	1.874	5.35
wt (n=5) vs. mglur6b +/- (n=37)	3.102	3.36	-0.2579	0.5383	5	37	0.6776	4.593
wt (n=5) vs. mglur6b -/- (n=29)	3.102	0.6361	2.466	0.5227	5	29	6.672	4.086
mglur6b +/+ (n=24) vs. mglur6b +/- (n=37)	3.844	3.36	0.4837	0.2498	24	37	2.738	42.89
mglur6b +/+ (n=24) vs. mglur6b -/- (n=29)	3.844	0.6361	3.208	0.2142	24	29	21.18	26.11
mglur6b +/- (n=37) vs. mglur6b -/- (n=29)	3.36	0.6361	2.724	0.1494	37	29	25.79	46.23
log 0
wt (n=5) vs. mglur6b +/+ (n=24)	4.401	4.893	-0.4917	0.6317	5	24	1.101	5.136
wt (n=5) vs. mglur6b +/- (n=37)	4.401	4.356	0.04504	0.6123	5	37	0.104	4.548
wt (n=5) vs. mglur6b -/- (n=29)	4.401	0.7102	3.691	0.5962	5	29	8.755	4.09
mglur6b +/+ (n=24) vs. mglur6b +/- (n=37)	4.893	4.356	0.5367	0.2662	24	37	2.851	44.39
mglur6b +/+ (n=24) vs. mglur6b -/- (n=29)	4.893	0.7102	4.183	0.2267	24	29	26.09	26.84
mglur6b +/- (n=37) vs. mglur6b -/- (n=29)	4.356	0.7102	3.646	0.1654	37	29	31.17	47.44

## Sheet: 6b (5dpf) UV-Blue light 
Within each row, compare columns (simple effects within rows)
Number of families	5
Number of comparisons per family	6
Alpha	0.05
Tukey's multiple comparisons test	Mean Diff.	95.00% CI of diff.	Below threshold?	Summary	Adjusted P Value
log -4
wt (n=19) vs. mglur6b +/+ (n=25)	0.09516	-0.07964 to 0.2700	No	ns	0.4578
wt (n=19) vs. mglur6b +/- (n=35)	0.04352	-0.1315 to 0.2185	No	ns	0.9042
wt (n=19) vs. mglur6b -/- (n=32)	0.1264	-0.03656 to 0.2894	No	ns	0.1652
mglur6b +/+ (n=25) vs. mglur6b +/- (n=35)	-0.05164	-0.1618 to 0.05848	No	ns	0.6035
mglur6b +/+ (n=25) vs. mglur6b -/- (n=32)	0.03128	-0.05448 to 0.1171	No	ns	0.7574
mglur6b +/- (n=35) vs. mglur6b -/- (n=32)	0.08292	-0.002514 to 0.1684	No	ns	0.06
log -3
wt (n=19) vs. mglur6b +/+ (n=25)	-0.1689	-0.5438 to 0.2060	No	ns	0.6269
wt (n=19) vs. mglur6b +/- (n=35)	-0.1307	-0.4513 to 0.1899	No	ns	0.6981
wt (n=19) vs. mglur6b -/- (n=32)	0.552	0.2976 to 0.8065	Yes	****	<0.0001
mglur6b +/+ (n=25) vs. mglur6b +/- (n=35)	0.03819	-0.3214 to 0.3977	No	ns	0.992
mglur6b +/+ (n=25) vs. mglur6b -/- (n=32)	0.721	0.4193 to 1.023	Yes	****	<0.0001
mglur6b +/- (n=35) vs. mglur6b -/- (n=32)	0.6828	0.4606 to 0.9050	Yes	****	<0.0001
log -2
wt (n=19) vs. mglur6b +/+ (n=25)	-0.4616	-1.200 to 0.2771	No	ns	0.3496
wt (n=19) vs. mglur6b +/- (n=35)	-0.114	-0.7945 to 0.5664	No	ns	0.9689
wt (n=19) vs. mglur6b -/- (n=32)	1.849	1.261 to 2.437	Yes	****	<0.0001
mglur6b +/+ (n=25) vs. mglur6b +/- (n=35)	0.3476	-0.2723 to 0.9675	No	ns	0.451
mglur6b +/+ (n=25) vs. mglur6b -/- (n=32)	2.31	1.801 to 2.819	Yes	****	<0.0001
mglur6b +/- (n=35) vs. mglur6b -/- (n=32)	1.963	1.561 to 2.364	Yes	****	<0.0001
log -1
wt (n=19) vs. mglur6b +/+ (n=25)	-0.6083	-1.564 to 0.3472	No	ns	0.3295
wt (n=19) vs. mglur6b +/- (n=35)	0.03087	-0.8789 to 0.9406	No	ns	0.9997
wt (n=19) vs. mglur6b -/- (n=32)	2.99	2.161 to 3.819	Yes	****	<0.0001
mglur6b +/+ (n=25) vs. mglur6b +/- (n=35)	0.6392	-0.05806 to 1.336	No	ns	0.0833
mglur6b +/+ (n=25) vs. mglur6b -/- (n=32)	3.598	3.025 to 4.172	Yes	****	<0.0001
mglur6b +/- (n=35) vs. mglur6b -/- (n=32)	2.959	2.488 to 3.430	Yes	****	<0.0001
log 0
wt (n=19) vs. mglur6b +/+ (n=25)	-1.339	-2.254 to -0.4236	Yes	**	0.0018
wt (n=19) vs. mglur6b +/- (n=35)	-0.4408	-1.260 to 0.3781	No	ns	0.4834
wt (n=19) vs. mglur6b -/- (n=32)	3.562	2.905 to 4.220	Yes	****	<0.0001
mglur6b +/+ (n=25) vs. mglur6b +/- (n=35)	0.8979	0.02745 to 1.768	Yes	*	0.0408
mglur6b +/+ (n=25) vs. mglur6b -/- (n=32)	4.901	4.183 to 5.619	Yes	****	<0.0001
mglur6b +/- (n=35) vs. mglur6b -/- (n=32)	4.003	3.430 to 4.577	Yes	****	<0.0001
Test details	Mean 1	Mean 2	Mean Diff.	SE of diff.	N1	N2	q	DF
log -4
wt (n=19) vs. mglur6b +/+ (n=25)	0.3496	0.2545	0.09516	0.06393	19	25	2.105	27.34
wt (n=19) vs. mglur6b +/- (n=35)	0.3496	0.3061	0.04352	0.0641	19	35	0.9601	28
wt (n=19) vs. mglur6b -/- (n=32)	0.3496	0.2232	0.1264	0.05815	19	32	3.075	19.68
mglur6b +/+ (n=25) vs. mglur6b +/- (n=35)	0.2545	0.3061	-0.05164	0.0416	25	35	1.756	56.52
mglur6b +/+ (n=25) vs. mglur6b -/- (n=32)	0.2545	0.2232	0.03128	0.03168	25	32	1.397	32.36
mglur6b +/- (n=35) vs. mglur6b -/- (n=32)	0.3061	0.2232	0.08292	0.03203	35	32	3.661	45.14
log -3
wt (n=19) vs. mglur6b +/+ (n=25)	0.7273	0.8962	-0.1689	0.1401	19	25	1.705	41.88
wt (n=19) vs. mglur6b +/- (n=35)	0.7273	0.858	-0.1307	0.1201	19	35	1.54	44.04
wt (n=19) vs. mglur6b -/- (n=32)	0.7273	0.1752	0.552	0.09069	19	32	8.608	19.45
mglur6b +/+ (n=25) vs. mglur6b +/- (n=35)	0.8962	0.858	0.03819	0.1351	25	35	0.3999	47.67
mglur6b +/+ (n=25) vs. mglur6b -/- (n=32)	0.8962	0.1752	0.721	0.1098	25	32	9.289	25.3
mglur6b +/- (n=35) vs. mglur6b -/- (n=32)	0.858	0.1752	0.6828	0.08263	35	32	11.68	37.29
log -2
wt (n=19) vs. mglur6b +/+ (n=25)	2.148	2.61	-0.4616	0.2753	19	25	2.371	39.16
wt (n=19) vs. mglur6b +/- (n=35)	2.148	2.262	-0.114	0.2525	19	35	0.6385	35.69
wt (n=19) vs. mglur6b -/- (n=32)	2.148	0.2996	1.849	0.2091	19	32	12.5	18.96
mglur6b +/+ (n=25) vs. mglur6b +/- (n=35)	2.61	2.262	0.3476	0.2333	25	35	2.107	50.01
mglur6b +/+ (n=25) vs. mglur6b -/- (n=32)	2.61	0.2996	2.31	0.1853	25	32	17.63	25.64
mglur6b +/- (n=35) vs. mglur6b -/- (n=32)	2.262	0.2996	1.963	0.1494	35	32	18.58	37.61
log -1
wt (n=19) vs. mglur6b +/+ (n=25)	3.421	4.03	-0.6083	0.3537	19	25	2.432	33.81
wt (n=19) vs. mglur6b +/- (n=35)	3.421	3.391	0.03087	0.3347	19	35	0.1304	30.18
wt (n=19) vs. mglur6b -/- (n=32)	3.421	0.4314	2.99	0.2952	19	32	14.32	19.32
mglur6b +/+ (n=25) vs. mglur6b +/- (n=35)	4.03	3.391	0.6392	0.2626	25	35	3.443	51.09
mglur6b +/+ (n=25) vs. mglur6b -/- (n=32)	4.03	0.4314	3.598	0.2099	25	32	24.24	27.6
mglur6b +/- (n=35) vs. mglur6b -/- (n=32)	3.391	0.4314	2.959	0.176	35	32	23.77	41.32
log 0
wt (n=19) vs. mglur6b +/+ (n=25)	4.064	5.402	-1.339	0.3421	19	25	5.534	41.96
wt (n=19) vs. mglur6b +/- (n=35)	4.064	4.504	-0.4408	0.3067	19	35	2.033	43.83
wt (n=19) vs. mglur6b -/- (n=32)	4.064	0.5013	3.562	0.2354	19	32	21.4	20.49
mglur6b +/+ (n=25) vs. mglur6b +/- (n=35)	5.402	4.504	0.8979	0.3276	25	35	3.876	50.26
mglur6b +/+ (n=25) vs. mglur6b -/- (n=32)	5.402	0.5013	4.901	0.2621	25	32	26.44	26.62
mglur6b +/- (n=35) vs. mglur6b -/- (n=32)	4.504	0.5013	4.003	0.2138	35	32	26.48	39.65

## Sheet: 6a (21 day) White light
Within each row, compare columns (simple effects within rows)
Number of families	5
Number of comparisons per family	3
Alpha	0.05
Tukey's multiple comparisons test	Mean Diff.	95.00% CI of diff.	Below threshold?	Summary	Adjusted P Value
log -4
A+/+ vs. A+\-	0.1786	-1.915 to 2.272	No	ns	0.9631
A+/+ vs. A-/-	-0.4622	-2.203 to 1.278	No	ns	0.7084
A+\- vs. A-/-	-0.6408	-1.890 to 0.6084	No	ns	0.3557
log -3
A+/+ vs. A+\-	1.123	-2.367 to 4.614	No	ns	0.6105
A+/+ vs. A-/-	-0.1287	-3.055 to 2.797	No	ns	0.99
A+\- vs. A-/-	-1.252	-3.438 to 0.9334	No	ns	0.2859
log -2
A+/+ vs. A+\-	0.1668	-5.309 to 5.642	No	ns	0.9952
A+/+ vs. A-/-	-1.329	-5.948 to 3.289	No	ns	0.6696
A+\- vs. A-/-	-1.496	-4.404 to 1.411	No	ns	0.3536
log -1
A+/+ vs. A+\-	0.08003	-5.703 to 5.864	No	ns	0.999
A+/+ vs. A-/-	-1.455	-6.029 to 3.118	No	ns	0.6168
A+\- vs. A-/-	-1.535	-4.949 to 1.878	No	ns	0.4412
log 0
A+/+ vs. A+\-	0.3	-5.434 to 6.034	No	ns	0.9859
A+/+ vs. A-/-	-1.666	-6.234 to 2.901	No	ns	0.5378
A+\- vs. A-/-	-1.966	-5.047 to 1.114	No	ns	0.2225
Test details	Mean 1	Mean 2	Mean Diff.	SE of diff.	N1	N2	q
log -4
A+/+ vs. A+\-	2.167	1.988	0.1786	0.6823	8	10	0.3703
A+/+ vs. A-/-	2.167	2.629	-0.4622	0.5672	8	22	1.152
A+\- vs. A-/-	1.988	2.629	-0.6408	0.4372	10	22	2.073
log -3
A+/+ vs. A+\-	4.713	3.59	1.123	1.138	8	10	1.396
A+/+ vs. A-/-	4.713	4.842	-0.1287	0.9537	8	22	0.1909
A+\- vs. A-/-	3.59	4.842	-1.252	0.7649	10	22	2.315
log -2
A+/+ vs. A+\-	6.408	6.241	0.1668	1.785	8	10	0.1321
A+/+ vs. A-/-	6.408	7.737	-1.329	1.505	8	22	1.249
A+\- vs. A-/-	6.241	7.737	-1.496	1.018	10	22	2.08
log -1
A+/+ vs. A+\-	6.726	6.646	0.08003	1.885	8	10	0.06004
A+/+ vs. A-/-	6.726	8.181	-1.455	1.491	8	22	1.381
A+\- vs. A-/-	6.646	8.181	-1.535	1.195	10	22	1.818
log 0
A+/+ vs. A+\-	6.523	6.223	0.3	1.869	8	10	0.227
A+/+ vs. A-/-	6.523	8.189	-1.666	1.489	8	22	1.583
A+\- vs. A-/-	6.223	8.189	-1.966	1.078	10	22	2.58

## Sheet: 6a (21 day) Red light
Within each row, compare columns (simple effects within rows)
Number of families	5
Number of comparisons per family	3
Alpha	0.05
Tukey's multiple comparisons test	Mean Diff.	95.00% CI of diff.	Below threshold?	Summary	Adjusted P Value
log -4
A+/+ vs. A+/-	0.1788	-0.2713 to 0.6288	No	ns	0.5326
A+/+ vs. A-\-	-0.4579	-1.661 to 0.7449	No	ns	0.5322
A+/- vs. A-\-	-0.6367	-1.549 to 0.2756	No	ns	0.1757
log -3
A+/+ vs. A+/-	-0.2753	-0.8792 to 0.3286	No	ns	0.4439
A+/+ vs. A-\-	-0.4	-1.001 to 0.2007	No	ns	0.1921
A+/- vs. A-\-	-0.1247	-0.9038 to 0.6544	No	ns	0.8926
log -2
A+/+ vs. A+/-	-0.5624	-1.127 to 0.002077	No	ns	0.0508
A+/+ vs. A-\-	-0.408	-1.383 to 0.5673	No	ns	0.4733
A+/- vs. A-\-	0.1545	-0.8729 to 1.182	No	ns	0.9044
log -1
A+/+ vs. A+/-	-0.6509	-1.183 to -0.1184	Yes	*	0.0191
A+/+ vs. A-\-	-0.2599	-1.321 to 0.8013	No	ns	0.7593
A+/- vs. A-\-	0.391	-0.5796 to 1.362	No	ns	0.5121
log 0
A+/+ vs. A+/-	-0.5753	-1.226 to 0.07572	No	ns	0.0828
A+/+ vs. A-\-	-0.3902	-1.538 to 0.7572	No	ns	0.5991
A+/- vs. A-\-	0.1851	-0.7367 to 1.107	No	ns	0.8375
Test details	Mean 1	Mean 2	Mean Diff.	SE of diff.	N1	N2	q	DF
log -4
A+/+ vs. A+/-	0.7294	0.5506	0.1788	0.1612	10	20	1.568	9
A+/+ vs. A-\-	0.7294	1.187	-0.4579	0.4084	10	9	1.586	7
A+/- vs. A-\-	0.5506	1.187	-0.6367	0.3193	20	9	2.82	8
log -3
A+/+ vs. A+/-	1.769	2.045	-0.2753	0.2163	10	20	1.8	9
A+/+ vs. A-\-	1.769	2.169	-0.4	0.204	10	9	2.774	7
A+/- vs. A-\-	2.045	2.169	-0.1247	0.2727	20	9	0.6468	8
log -2
A+/+ vs. A+/-	2.909	3.472	-0.5624	0.2022	10	20	3.934	9
A+/+ vs. A-\-	2.909	3.317	-0.408	0.3312	10	9	1.742	7
A+/- vs. A-\-	3.472	3.317	0.1545	0.3595	20	9	0.6076	8
log -1
A+/+ vs. A+/-	2.999	3.65	-0.6509	0.1907	10	20	4.826	9
A+/+ vs. A-\-	2.999	3.259	-0.2599	0.3603	10	9	1.02	7
A+/- vs. A-\-	3.65	3.259	0.391	0.3397	20	9	1.628	8
log 0
A+/+ vs. A+/-	3.811	4.386	-0.5753	0.2332	10	20	3.489	9
A+/+ vs. A-\-	3.811	4.201	-0.3902	0.3896	10	9	1.416	7
A+/- vs. A-\-	4.386	4.201	0.1851	0.3226	20	9	0.8113	8

[truncated: 3 more sheets: 6a (21 day) Green light, 6a (21 day) UV-blue light, Double KO (5 dpf) White light ]
